# Supplementary material for: Design and evaluation of Actichip, a thematic microarray for the study of the actin cytoskeleton
Source: BMC Genomics. 2007 Aug 29;8:294. doi: 10.1186/1471-2164-8-294 (PMC2077341; doi:10.1186/1471-2164-8-294)
Supplement: Additional file 1 — Concentration of the spike RNAs in the seven 10× sample mixes and 10× reference mix. Concentration is expressed in copies per cell (cpc). The gene abbreviations correspond to those used in the original description of the A. thaliana control set [30]. [file 1471-2164-8-294-S1.xls]

## Sheet: Feuil1
Abbreviation	MIX 1	MIX 2	MIX 3	MIX 4	MIX 5	MIX 6	MIX 7	Ref Mix
Cab	0	1	10	100	1000	10000	100000	1000
Ra	100000	0	1	10	100	1000	10000	1000
Ltp4	10000	100000	0	1	10	100	1000	1000
XCP2	1000	10000	100000	0	1	10	100	1000
RCP1	100	1000	10000	100000	0	1	10	1000
NAC1	10	100	1000	10000	100000	0	1	1000
TIM	1	10	100	1000	10000	100000	0	1000
