# Supplementary material for: Design and evaluation of Actichip, a thematic microarray for the study of the actin cytoskeleton
Source: BMC Genomics. 2007 Aug 29;8:294. doi: 10.1186/1471-2164-8-294 (PMC2077341; doi:10.1186/1471-2164-8-294)
Supplement: Additional file 6 — Primers used for PCR amplification of the actin isoforms. [file 1471-2164-8-294-S6.xls]

## Sheet: Feuil1
Actin isoform	Forward primer	Reverse primer
ACTA1	5′- ACA GCG CCA AGT GAA GCC -3′	5′- CGC AGC TTA ACA GAA TGA -3′
ACTA2	5′- TCC ACC TTC CAG CAR ATG -3′	5’- CCA GTA GCC TAT TTC AGA -3’
ACTB	5′- TCC ACC TTC CAG CAR ATG -3′	5’-CAA CTG GTC TCA AGT CAG-3’
ACTC	5′- TCC ACC TTC CAG CAR ATG -3′	5’- CAA GTC CTG GTC TGG TTT -3’
ACTG1	5′- TCC ACC TTC CAG CAR ATG -3′	5’- TCC TTA CAC AAT GAC GTG -3’
ACTG2	5′- TCC ACC TTC CAG CAR ATG -3′	5’- GGC TTG TAG GTT TTA ATG -3’
